# Supplementary material for: ADCK2 Knockdown Affects the Migration of Melanoma Cells via MYL6
Source: Cancers (Basel). 2022 Feb 20;14(4):1071. doi: 10.3390/cancers14041071 (PMC8869929; doi:10.3390/cancers14041071)
Supplement: Supplementary file 1 [file cancers-14-01071-s001.zip]

Archive with 2 entries (2 files):
- cancers-1546617-supplementary-original image.pptx
- cancers-1546617-supplementary-send to xml.pdf
